# Supplementary material for: Chemical Element Profiling in the Sera and Brain of Bipolar Disorders Patients and Healthy Controls
Source: Int J Mol Sci. 2022 Nov 18;23(22):14362. doi: 10.3390/ijms232214362 (PMC9692593; doi:10.3390/ijms232214362)
Supplement: Supplementary file 1 [file ijms-23-14362-s001.zip]

Archive with 1 entries (1 files):
- ijms-1942791-supplementary.pdf
